# Supplementary material for: Associations of Diabetes and Hyperglycaemia with Extent and Outcomes of Acute Burn Injuries
Source: Biomedicines. 2024 May 19;12(5):1127. doi: 10.3390/biomedicines12051127 (PMC11118006; doi:10.3390/biomedicines12051127)
Supplement: Supplementary file 1 [file biomedicines-12-01127-s001.zip]

Archive with 1 entries (1 files):
- biomedicines-2969429-supplementary.pdf
